# Supplementary material for: The evolution of centriole degradation in mouse sperm
Source: Nat Commun. 2024 Jan 2;15:117. doi: 10.1038/s41467-023-44411-8 (PMC10761967; doi:10.1038/s41467-023-44411-8)
Supplement: Supplementary file 7 — Source Data [file 41467_2023_44411_MOESM7_ESM.xlsx]

## Sheet: Fig 2H
	muridae	percent similarity		eumuroidae	percent similarity		Spalacidae	percent similarity		Guniea pig clade
	mus m	57		Cricetulus	60		Nannospalax	65		Fukomys	74
	rattus n	56		Mesocricetus	59		Jaculus	70		Chinchilla	68
	meriones u	59		Microtus	60		Castor	73		Octodon	73
				Peromyscus	61		Dipodomys	66		Cavia	67
				Neotoma	62					Heterocephalus	74
				Nesmyi
	Avg.	57.3333			60.4			68.5			71.2
	SD.	1.52753			0.57735			4.04145			3.21455
	T-test	0.0169366						0.00220827			0.293163
	Squirrel clade	percent similarity		Oryctolagus
	Marnota	76
	Urocitellus	76
	Ictidomys	75
	T-tes	0.0726069
		56.7682
		37.8

## Sheet: Fig 4B
	Type 2 Human FAM161A expression pattern in type 2 hFAM161A only transfection					type 2 mice FAM161A expression pattern in type 2 mFAM161A only transfection					type 3 mFAM161A expression pattern in type 3 mFAM161A only transfection					type 2 mFAM161A expression pattern in type 2 and 3 mFAM161A transfection
	Cytoplasmic (C)	Intranuclear(I)	mix +nuclear (M)	Perinuclear (P)		Cytoplasmic (C)	Intranuclear(I)	mix +nuclear (M)	Perinuclear (P)		Cytoplasmic (C)	Intranuclear(I)	mix +nuclear (M)	Perinuclear (P)		Cytoplasmic (C)	Intranuclear(I)	mix +nuclear (M)	Perinuclear (P)
	1	1	0	1			1	1	1			1					1	1	1
	1	0	0	1			1	1	1			1					1	1	1
	1	0	0	1			1	1	1			1					1	1
	1	0	1	1			1	1	1			1					1	1
	1	0	0	0			1	1	1			1					1	1
	1	0	0	0			1	1	1			1					1	1
	1	0	0	0			1	1	1			1					1	1
	1	0	0	0			1	1	1			1					1	1
	1	0	0	0			1	1	1			1					1
	1	0	0	0			1	1	1			1					1
	1	0	0	0			1	1				1					1
	1	0	0	0			1	1				1					1
	1	0	0	0			1	1				1					1
	1	0	0	0			1	1				1					1
	1	0	0	0			1	1				1					1
	1	0	0	0			1	1				1					1
	1	0	0	0			1	1				1					1
	1	0	0	0			1	1				1					1
	1	0	0	0			1	1				1					1
	1	0	0	0			1	1				1					1
	1	0	0	0			1	1				1					1
	1	0	0	0			1	1				1					1
	1	0	0	0			1	1				1					1
	1	0	0	0			1	1				1					1
	1	0	0	0			1	1				1					1
	1	0	0	0			1					1					1
	1	0	0	0			1					1					1
	1	0	0	0			1					1					1
	1	0	0	0			1					1					1
	1	0	0	0			1					1					1
	1	0	0	0			1					1					1
	1	0	0	0			1					1					1
	1	0	0	0			1					1					1
	1	0	0	0			1					1					1
	1	0	0	0			1					1					1
	1	0	0	0			1					1					1
	1	0	0	0			1					1					1
	1	0	0	0			1					1					1
	1	0	0	0			1					1					1
	1	0	0	0			1					1					1
	1	0	0	0			1					1					1
	1	0	0	0								1					1
	1	0	0	0								1					1
	1	0	0	0								1					1
	1	0	0	0								1					1
	1	0	0	0								1					1
	1	0	0	0								1					1
	1	0	0	0								1					1
	1	0	0	0								1					1
	1	0	0	0								1
	1	0	0	0								1
	1	0	0	0								1
	1	0	0	0								1
	1	0	0	0
	1	0	0	0
	0.935	0	0	0.065		0	0.562	0.329	0.123		0	1	0	0		0	0.842	0.12	0.035
t-test		5.56468e-80		1.13788e-48

## Sheet: Fig 4C
		type 2 hFAM161A colocalization with microtubules	type 2 mFAM161A colocalization with microtubules				Type 3 mFMA61A localization with microtubules
	Transfection	Type 2 hFAM161A	Type2 mFAM161A	Type3 mFAM161A	Type2+type3 mFAM161A		Type2+type3 mFAM161A
		0.6322	0.398	-0.0015	0.3483		-0.0158
		0.5447	0.0435	-0.15	0.2737		0.0107
		0.7347	0.2018	0.022	0.0373		0.071
		0.4047	0.2322	0.0193	0.0444		0.1818
		0.7901	0.0292	-0.0426	0.1103		0.181
		0.6757	0.0574	-0.0338	0.1566		0.2455
		0.604	0.0559	0.0025	0.1703		0.0338
		0.3656	0.1235	-0.0064	0.1419		0.1102
		0.7965	0.1235	-0.0054	0.1132		-0.0903
		0.1835	0.5187	-0.0585	0.2347		0.1166
		0.6375	0.4239	-0.0162	0.0229		0.1046
		0.5485	0.3691	-0.0585	0.0653		0.0144
		0.6012	0.1903	-0.0162	-0.0885		0.1515
		0.5358	0.0887	0.0895	0.3455		-0.1068
		0.6186	0.2952	0.0182	-0.0425		-0.0953
		0.5193	0.0179	-0.0033	0.3061		-0.0678
		0.6793	0.2512	0.0776	0.2456		-0.1266
		0.6791	0.037	0.0452	-0.0517		0.0145
		0.3996	0.2776	0.1168	0.1891		0.2287
		0.5926	0.0877	-0.0139	-0.105		0.0486
		0.7523	0.4563	0.1287	-0.075		0.0364
		0.708	0.2464	0.0376	0.1946		-0.0051
		0.5228	0.2334	0.0311	0.267		0.1826
		0.5562	0.6724	-0.057	0.1625		0.1061
		0.5175	0.2624	0.1169	0.0825		0.04
		0.7245	0.4779	-0.0748	0.3617		-0.0423
		0.389	0.5016	0.1008	0.2815		0.1728
		0.3494	0.6721	0.0122	0.0533		0.02
		0.7167		0.3074	-0.0297		0.029
		0.5561		0.123	0.1597		-0.1982
		0.4916		-0.0658	0.1691		-0.1385
		0.5733		-0.108	0.1069		0.2315
		0.65514		0.0451	-0.0474		0.1962
		0.7236		0.0508	-0.0671		0.0966
		0.638			-0.1293		0.0594
		0.5958			-0.0398		0.0681
		0.3416			0.0372		0.0857
		0.6673			0.2785		0.0337
		0.2224
		0.6176
		0.6104
		0.472
		0.717
		0.6102
	Average	0.574355	0.262314	0.0186118	0.112729		0.0522184
	SD	0.142469	0.193208	0.0842494	0.141326		0.110278
			3.10568e-11
				0.00118389	0.00118389		0.154339
							0.0409095
					0.000554743

## Sheet: Fig 4E
	U2OS
	POC5	Type2 hFAM161
		Centriolar	Aggregate	cytoplasmic	partial cytoplasmic	Aggreagate+cyto	perinuclear
		0	0	18	12	0	0
	%	0	0	60	40	0	0
	U2OS
	POC5	type 2 mFAM161
		Centriolar	Aggregate	cytoplasmic	partial cytoplasmic	Aggreagate+cyto	perinuclear
		0	0	0	0	10	15
	%	0	0	0	0	40	60
	U2OS
	POC5	Type 3 mFAM161
		Centriolar	Aggregate	Cytoplasmic	partial cytoplasmic	Aggreagate+cyto	perinuclear
		12	16	0	0	0	0
	%	42.9	57.1	0	0	0	0
	U2OS
	POC5	POC5
		Centriolar	Aggregate	cytoplasmic	partial cytoplasmic	Aggreagate+cyto	perinuclear
		16	10	0	0	0	0
	%	61.5	38.5	0	0	0	0
		POC5						HsFAM161						lgFAM161						SrtFAM161
		Centriolar	Aggregate	cytoplasmic	partial cytoplasmic	Aggreagate+cyto	perinuclear	Centriolar	Aggregate	cytoplasmic	partial cytoplasmic	Aggreagate+cyto	perinuclear	Centriolar	Aggregate	cytoplasmic	partial cytoplasmic	Aggreagate+cyto	perinuclear	Centriolar	Aggregate	cytoplasmic	partial cytoplasmic	Aggreagate+cyto	perinuclear
		61.5	38.5	0	0	0	0	0	0	60	40	0	0	0	0	0	0	40	60	42.9	57.1429	0	0	0	0

## Sheet: Fig 4F
		Pearson coefficient
		HsFAM	Type 2 mouse	Type 3 mouse
		0.3509	0.3176	0.2405
		0.6444	0.2118	0.2627
		0.4756	0.4645	0.1794
		0.3861	0.2131	0.1332
		0.3974	0.4211	0.1156
		0.3162	0.1552	0.0591
		0.4462	0.1654	0.0375
		0.3283	0.4443	0.0763
		0.4852	0.3065	0.2741
		0.3075	0.1703	0.06
		0.3726	0.5286	0.1759
		0.2458	0.313	0.1448
		0.3448	0.3242	0.0818
		0.3126	0.2585	0.0525
		0.438	0.2089	0.0784
		0.5671	0.1775	0.0304
		0.5456	0.4868	0.4261
		0.6357	0.3742	0.2171
		0.5859	0.3923	0.1419
		0.5859	0.1965	0.1321
		0.5123	0.1713	0.1075
		0.269	0.4342	0.0689
		0.3541	0.2903	0.0736
		0.6916	0.1747	0.1688
		0.5053	0.4666	0.0745
		0.3482	0.1616	0.0555
		0.3568	0.3231	0.0869
		0.4503	0.224	0.3979
		0.5962	0.4678
		0.2959	0.2236
Average		0.44	0.3	0.14
stdev		0.12	0.12	0.1
tTest p value	H/L	0.0001
	H/S	6.4e-14
	L/S	9e-07

## Sheet: Fig 6D
	Rod proteins quantification in Bovine testes
	CETN1 Quantification				POC5 Quantification				POC1B ab1 Quantification				POC1B ab2 quantification								FAM161A Quantificaion
	SG/SC (Sg)	RS	ES		SG/SC (Sg)	RS	ES		SG/SC (Sg)	RS	ES		SG/SC (Sg)	RS	ES						SG/SC (sg)	RS	ES
	155	591	375		175	231	244		30	155	514		500	850	2382		100	170	476.4
	310	562	349		107	202	170		20	193	410		671	1310	2310		134.2	262	462		500	1888	7382		33.3333	125.867	492.133
	154	560	385		104	204	218		22	202	494		505	1289	1815		101	257.8	363		576	1190	7064		38.4	79.3333	470.933
	171	568	331		122	189	235		50	174	372		480	1550	2022		96	310	404.4		600	917	4529		40	61.1333	301.933
	220	468	318		122	158	172		45	186	418		600	1722	2908		120	344.4	581.6		550	1049	6972		36.6667	69.9333	464.8
	114	591	386		132	167	214		34	220	387		637	1429	2682		127.4	285.8	536.4		300	1927	9336		20	128.467	622.4
	278	550	325		99	193	183		61	195	442		675	1668	2269		135	333.6	453.8		450	2072	7003		30	138.133	466.867
	318	558	377		203	224	194		23	133	254		720	1534	2219		144	306.8	443.8		555	1162	7937		37	77.4667	529.133
	343	620	315		122	293	171		36	177	234		390	1290	2568		78	258	513.6		650	1339	5002		43.3333	89.2667	333.467
	223	597	354		132	326	177		32	186	210		380	970	2565		76	194	513		564	2775	7656		37.6	185	510.4
	216	574	327		99	177	169		30	159	240		409	1274	1737		81.8	254.8	347.4		200	1068	2650		13.3333	71.2	176.667
	249	665	333		262	171	194		45	176	385		500	1027	1879		100	205.4	375.8		306	1110	3723		20.4	74	248.2
	157	678	270		143	219	140		18	149	406		670	1198	2130		134	239.6	426		700	1238	5286		46.6667	82.5333	352.4
	241	648	284		162	205	219		38	208	246		390	1245	1142		78	249	228.4		407	1134	6216		27.1333	75.6	414.4
	206	655	245		277	163	228		40	223	222		480	1166	2125		96	233.2	425		804	1050	7600		53.6	70	506.667
	317	695	265		228	176	248		50	215	225		790	1193	1793		158	238.6	358.6		617	1174	5080		41.1333	78.2667	338.667
	320	601	430		216	229	208		53	233	266		700	1071	1823		140	214.2	364.6		400	2302	7533		26.6667	153.467	502.2
	243	725	417		210	230	393		67	183	460		802	1083	1354		160.4	216.6	270.8		307	1081	2540		20.4667	72.0667	169.333
	273	616	359		166	274	206		30	193	216		300	1134	2200		60	226.8	440		600	939	2300		40	62.6	153.333
	311	617	170		157	237	150		40	236	224		500	1583	2068		100	316.6	413.6		400	2118	8401		26.6667	141.2	560.067
	152	472	370		121	178	156		48	101	199		478	550	2596		95.6	110	519.2		467	1732	9401		31.1333	115.467	626.733
	241	642	197		102	295	145		31	155	286		509	1022	1747		101.8	204.4	349.4		810	2684	7370		54	178.933	491.333
	343	667	264		81	304	138		67	193	296		549	569	2845		109.8	113.8	569		760	3041	6027		50.6667	202.733	401.8
	253	583	203		157	192	163		51	236	391		308	1356	2068		61.6	271.2	413.6		100	876	6656		6.66667	58.4	443.733
	237	440	218		104	169	138		36	101	348		800	1190	2496		160	238	499.2		104	684	7922		6.93333	45.6	528.133
	273	578	268		128	376	193		40	155	343		1000	212	1915		200	42.4	383		408	757	8543		27.2	50.4667	569.533
	306	523	269			248	202		45	101	377			655	2103			131	420.6			1043	4149			69.5333	276.6
	187	612	301			265	228		54	148	411			1399	2256			279.8	451.2			1038	9906			69.2	660.4
	177	651	269			219	167		68	127	462			611	2380			122.2	476			1324	7797			88.2667	519.8
	282	524	252			205	132		40	134	649			684	2997			136.8	599.4			1194	9772			79.6	651.467
	302	642	249			163	150		38	98	229			537	1905			107.4	381			1528	8431			101.867	562.067
	268	543	268			209	171		67	182	433			384	2413			76.8	482.6			767	6024			51.1333	401.6
	186	572	330			176	152			223	236			145	2495			29	499			910	8167			60.6667	544.467
	185	528	253			229	146			66	300			967	3192			193.4	638.4			1680	6497			112	433.133
	351	491	267			169	209			224	382			680	3002			136	600.4			1525	8617			101.667	574.467
	393	638	358			224	203			174	294			510	2776			102	555.2			605	6518			40.3333	434.533
	223	664	338			177	184			199	259			466	2784			93.2	556.8			2779	8233			185.267	548.867
	291	622	278			225	189			98	546			1291	3236			258.2	647.2			2984	7930			198.933	528.667
	272	613	236			199	181			182	501			363	2769			72.6	553.8			1531	1040			102.067	69.3333
	273	457	357			384	222			156	359			214	2570			42.8	514			1509	1123			100.6	74.8667
	201	382	354			242	182			179	445			1851	3661			370.2	732.2			3314	8668			220.933	577.867
	312	354	304			163	227			204	404			1845	2733			369	546.6			1461	7940			97.4	529.333
	319	521	331			200	130			132	439			1669	2440			333.8	488			1315	7540			87.6667	502.667
		582	340			203	163			185	553			2119	2750			423.8	550			1497	8213			99.8	547.533
		448	247			192	166			220	331			2444	2714			488.8	542.8			1302	9100			86.8	606.667
		619	280			167	265			205	303			2272	3201			454.4	640.2			963	8603			64.2	573.533
		441	221			170	151			177	386			2120	2848			424	569.6			2197	6735			146.467	449
		555	288			197	213			173	328			1637	1219			327.4	243.8			2207	5178			147.133	345.2
		559	333			228	227			210	329			1444	2955			288.8	591			2665	8573			177.667	571.533
		489	233			218	234			199	248			979	2100			195.8	420			3143	6157			209.533	410.467
		585	254			203	222			162	469			981	2993			196.2	598.6			1031	4664			68.7333	310.933
		488	362			217	206			152	295			1248	2974			249.6	594.8			1557	5144			103.8	342.933
		489	377			256	135			150	446			1043	2919			208.6	583.8			2558	3519			170.533	234.6
		459	389			299	120			200	491			1421	3174			284.2	634.8			1442	5377			96.1333	358.467
		401	382			233	167			219	386			5904	2177			1180.8	435.4			1169	5069			77.9333	337.933
		369	304			207	132			156	349			262	2640			52.4	528			1141	6403			76.0667	426.867
		408	231			251	175			165	518			583	3049			116.6	609.8			1362	7083			90.8	472.2
		464	200			184	171			138	300			1505	2825			301	565			1436	5446			95.7333	363.067
		412	220			188	131			131	382			1096	2757			219.2	551.4			1410	3294			94	219.6
		373	205			194	214			168	294			1081	1882			216.2	376.4			4175	5206			278.333	347.067
		557	258			166	234			188	259			1963	2190			392.6	438			1545	4342			103	289.467
			235			385	222			155	546			1711	2541			342.2	508.2			1629	9627			108.6	641.8
			239			390	275			164	501			265	3562			53	712.4			1676	8828			111.733	588.533
			204			305	297			128	359			1754	2987			350.8	597.4			1528	8530			101.867	568.667
			214			380	247			147	445			1942	2152			388.4	430.4			9404	8439			626.933	562.6
			224			468	300			180	404			1066	3364			213.2	672.8			1497	3515			99.8	234.333
			280			436	256			151	439			1990	3588			398	717.6			1143	5781			76.2	385.4
			249			402	303			209	553			2649	2637			529.8	527.4			2693	5846			179.533	389.733
			310			396	280			158	331			1944	3430			388.8	686			2206	6033			147.067	402.2
			340			405	253			174	320			1880	2773			376	554.6			2264	3723			150.933	248.2
			247			379	265			147	303			2573	2596			514.6	519.2			1890	2563			126	170.867
			280			309	259			178	386			2050	2921			410	584.2			1286	4152			85.7333	276.8
			221			382	196			193	328			518	2778			103.6	555.6			2128	3511			141.867	234.067
			288			382	329			139	329			396	2941			79.2	588.2			1429	8051			95.2667	536.733
			333			374	308			166	248			134	1491			26.8	298.2			1071	7884			71.4	525.6
			193			228	289			144	469			255	2732			51	546.4			1433	3946			95.5333	263.067
			288			263	259			166	295			308	3172			61.6	634.4			1266	10004			84.4	666.933
			190			380	325			163	446			1413	2752			282.6	550.4			2067	9362			137.8	624.133
			224			396	257			125	491			1485	1495			297	299			1872	9148			124.8	609.867
			249			336	329			200	386			1746	1671			349.2	334.2			1990	8860			132.667	590.667
			234			302	308			117	349			1028	2241			205.6	448.2			2138	7026			142.533	468.4
			246			250	289			65	518			1552	3259			310.4	651.8			1568	7574			104.533	504.933
			239				259			199	283			1719	3276			343.8	655.2			1493	7620			99.5333	508
			270				325			183	297			1750	2726			350	545.2			1927	7895			128.467	526.333
			243				257			131	226			1842	2739			368.4	547.8			1239	1595			82.6	106.333
			193				329			172	308			952	2747			190.4	549.4			8322	7785			554.8	519
			330				222			184	336			1142	2870			228.4	574			2014	8980			134.267	598.667
			314				206			134	316			663	1485			132.6	297			8856	8322			590.4	554.8
			279							138	219			498	1476			99.6	295.2			2335	9242			155.667	616.133
			202							150	244			2752	1868			550.4	373.6			3635	8742			242.333	582.8
			351							211	254			1047	1685			209.4	337			2300	5418			153.333	361.2
			409							203	286			1703	1224			340.6	244.8			3375	9451			225	630.067
			476							177	260			926	1976			185.2	395.2			3853	10926			256.867	728.4
			348							128	280			888	1819			177.6	363.8			1711	9371			114.067	624.733
			267							163	298			1247	1975			249.4	395			2772	8849			184.8	589.933
			375							140	244			1136	870			227.2	174			1715	9676			114.333	645.067
			267							152	254			1291	1708			258.2	341.6			1933	9067			128.867	604.467
			368							186	286			1157	1825			231.4	365			2951	8600			196.733	573.333
			282							145	260			774	408			154.8	81.6			2106	10747			140.4	716.467
			307							95	280			1282	2272			256.4	454.4			1818	6246			121.2	416.4
			396							108	298			763	1536			152.6	307.2			1605	8485			107	565.667
			300							267	471			833	1087			166.6	217.4			2162	9797			144.133	653.133
			295							218	360			1719	1063			343.8	212.6			2152	9508			143.467	633.867
			308							223	299			1168	2191			233.6	438.2			1859	11455			123.933	763.667
			195							256	323			1531	1979			306.2	395.8			1780	1959			118.667	130.6
			294							189	384			1624	1769			324.8	353.8			1632	8238			108.8	549.2
			240							196	464			954	1737			190.8	347.4			2067	7924			137.8	528.267
			402							169	413			501	1931			100.2	386.2			1100	7690			73.3333	512.667
			283							184	360			1062	1464			212.4	292.8			1828	7663			121.867	510.867
										130	299			1510	1415			302	283			1680	8440			112	562.667
										173	323			629	1633			125.8	326.6			2043	6605			136.2	440.333
										152	384			993	2813			198.6	562.6			845	6357			56.3333	423.8
										192	464			913	3080			182.6	616			1983	11071			132.2	738.067
										213				952	2752			190.4	550.4				9547				636.467
										194				776	2181			155.2	436.2				8363				557.533
										215				595	2946			119	589.2				9643				642.867
										178				635	2625			127	525				11522				768.133
										130				279	1630			55.8	326				10568				704.533
										220				446	3017			89.2	603.4				8788				585.867
										168				818	3264			163.6	652.8				10200				680
										122				474	3307			94.8	661.4				9032				602.133
										124				152	3010			30.4	602				11776				785.067
										246				189	2646			37.8	529.2				9779				651.933
										219				268	2239			53.6	447.8				7337				489.133
										188				1123	2167			224.6	433.4				5988				399.2
										216				1728	2839			345.6	567.8				4117				274.467
										262				1205	2889			241	577.8				8191				546.067
										212				922	2364			184.4	472.8				9622				641.467
										169				1907	2825			381.4	565				6574				438.267
										232				524	3193			104.8	638.6
										191				1796	2938			359.2	587.6
										216				461	2581			92.2	516.2
										190				1730	2634			346	526.8
										148				1672	2386			334.4	477.2
														1636	3182			327.2	636.4
														1976	2673			395.2	534.6
														1970	3049			394	609.8
														1744	2963			348.8	592.6
														455	1959			91	391.8
														1554	3235			310.8	647
														1733	2835			346.6	567
														1950	3072			390	614.4
														637	2858			127.4	571.6
														1187	3072			237.4	614.4
														967	3258			193.4	651.6
														626	2391			125.2	478.2
														808	2727			161.6	545.4
														2035	2750			407	550
														616	2203			123.2	440.6
														464	1564			92.8	312.8
														398	3005			79.6	601
														1509	2885			301.8	577
														960	2551			192	510.2
														403	2591			80.6	518.2
														754	2581			150.8	516.2
														883	2668			176.6	533.6
														625	2909			125	581.8
														1174	2104			234.8	420.8
														781	2379			156.2	475.8
														850	2567			170	513.4
														462	2642			92.4	528.4
														1129	2232			225.8	446.4
														1940	2126			388	425.2
														1769	3078			353.8	615.6
														1121	3503			224.2	700.6
														2094	2341			418.8	468.2
														1737	2806			347.4	561.2
														927	2447			185.4	489.4
														521	2369			104.2	473.8
														1936	2598			387.2	519.6
														1741	1914			348.2	382.8
														1851	2367			370.2	473.4
														752	2640			150.4	528
														1798	2796			359.6	559.2
														822	2271			164.4	454.2
														1916	1899			383.2	379.8
														1527	2059			305.4	411.8
														1942	2047			388.4	409.4
														1869	2171			373.8	434.2
														1903	2328			380.6	465.6
														1929	2734			385.8	546.8
														1663	2152			332.6	430.4
														2261	2716			452.2	543.2
														1900	2509			380	501.8
														1391	2439			278.2	487.8
														1874	3165			374.8	633
														1607	2545			321.4	509
														1361	3040			272.2	608
														1670	2468			334	493.6
														1249	3225			249.8	645
														392	2231			78.4	446.2
														684	2418			136.8	483.6
														974	2304			194.8	460.8
														928	3956			185.6	791.2
														1658	2249			331.6	449.8
														661	2587			132.2	517.4
														1232	2309			246.4	461.8
														1230	2438			246	487.6
														1917	2160			383.4	432
														766	3031			153.2	606.2
														1152	2330			230.4	466
														2062	2600			412.4	520
														2049	2292			409.8	458.4
														2173	2114			434.6	422.8
															3159				631.8
															3001				600.2
															2466				493.2
															2451				490.2
															2805				561
															2259				451.8
															2650				530
															2500				500
															2035				407
															2468				493.6
															2263				452.6
															2470				494
															2442				488.4
															2143				428.6
															2363				472.6
															2516				503.2
															2619				523.8
															2935				587
															2497				499.4
															2260				452
															2580				516
															2737				547.4
															2214				442.8
															2503				500.6
															2538				507.6
															2470				494
															2169				433.8
															2338				467.6
															2412				482.4
															2650				530
															2120				424
															2414				482.8
															2331				466.2
															2413				482.6
															2307				461.4
															2959				591.8
															2407				481.4
															2411				482.2
															2621				524.2
															2453				490.6
															2268				453.6
															2079				415.8
															2147				429.4
															1783				356.6
															1957				391.4
															2275				455
															2670				534
															2527				505.4
															2167				433.4
															1134				226.8
															2324				464.8
															2316				463.2
															2004				400.8
															2529				505.8
															2400				480
															2256				451.2
															1982				396.4
															2058				411.6
Average	252.233	550.098	291.688		151.192	253.659	214.898		42.1562	173.373	354.867						113.408	247.425	488.398						32.36	129.692	481.126
SD
T-test		2.28271e-34	7.45785e-51			2.6515e-08	0.000459784			1.34087e-42	1.11162e-53							7.56364e-07	8.69001e-73							3.25809e-07	8.28792e-56

## Sheet: Fig 6E
	Rod proteins quantification in rabbit testes
	CETN1 Quantification				POC5 Quantification				POC1B ab1 Quantification				POC1B ab2 Quantification				FAM161A Quantification
	SG/SC	RS	ES		SG/SC	RS	ES		SG/SC	RS	ES		SG/SC	RS	ES		SG/SC	RS	ES
					724	1550	976										30	89	838
	52	101	112		640	1413	1085		50	365	1281		80	117	643		50	130	710
	70	114	51		543	1596	1133		45	341	1638		76	141	655		10	200	529
	47	98	45		709	1548	1329		48	515	1680		59	69	558		21	286	778
	138	139	123		679	1220	983		37	443	1795		81	228	558		34	335	639
	43	241	166		689	1368	1086		61	692	1222		79	199	618		51	186	646
	64	254	30		769	1617	1131		32	501	1095		120	254	522		39	252	409
	102	119	77		490	1297	1108		25	448	1194		150	53	640		28	136	576
	80	97	86		567	1040	1197		56	428	1220		81	122	547		35	105	565
	81	147	178		562	1184	1341		61	609	1126		82	119	492		65	265	556
	90	121	123		518	1035	952		60	286	1305		50	290	508		32	206	664
	87	95	110		343	1096	1119		35	702	1075		45	191	509		43	97	255
	47	177	49		663	1123	1148		25	776	1279		69	202	319		59	243	304
	50	118	123		503	1460	678		20	681	1705		101	221	126		38	250	302
	67	112	33		536	1087	689		23	470	1825		39	247	366		48	336	367
	92	178	128		584	1694	554		71	615	1605		57	116	447		57	87	547
	79	154	95		562	1360	542		20	592	1762		90	201	472		61	213	506
	40	206	39		500	701	492		34	653	1512		58	218	526		49	227	270
	55	176	143		450	633	448		35	860	1338		45	79	325		53	293	359
	75	114	75		550	574	634		51	719	1706		94	192	427			249	379
	28	116	55		495	709	642		70	561	1363		100	58	504			294	210
	38	129	51		515	664	554		32	288	1772		48	158	359			409	504
	48	109	97		585	941	544		51	409	1837		59	157	716			390	523
	14	184	112		500	598	570		39	420	1964		104	64	476			167	614
	26	138	129		180	1159	705		37	361	1432		120	143	560			215	718
	18	145	119		150	716	680		21	531	973		87	101	635			262	567
	22	179	28		512	460	749		19	456	871		60	227	653			233	760
	21	137	50		610	889	620		45	434	1203		150	190	720			220	399
	10	161	90		480	720	566		36	702	783		70	96	562			147	694
	12	145	78		531	608	590		43	535	1323		62	82	664			121	521
	26	94	70		450	562	741		21	467	1544			51	669			159	706
	25	119	92		489	581	522			599	838			209	575			149	778
	64	139	129			973	602			509	844			67	656			247	125
	34	94	73			719	587			621	822			63	392			198	438
	23	88	75			651	547			661	1021			62	540			125	618
	67	104	58			550	520			333	1002			114	644			238	554
	64	193	99			601	578			212	1248			84	562			162	597
	62	213	110			768	574			240	1075			56	534			184	562
	49	182	60			870	789			595	1351			149	573			295	424
	49	171	83			648	500			455	1480			206	463			189	347
	48	108	73			995	679			524	1400			128	490			99	568
	32	115	176			810	392			648	1370			143	568			187	361
	41	171	77			708	558			320	1210			132	423			223	521
	26	158	105			789	446			295	1084			143	573			230	418
	33	224	65			700	559			573	1454			149	560			227	619
	27	176	137			786	573			567	1189			129	545			334	744
	26	199	152			748	455			408	1300			190	630			345	289
	54	128	55			591	427			495	1578			151	162			30	630
	56	89	151			597	607			412	1354			127	675			112	674
	56	81	53			730	435			620	1059			99	563			170	293
	35	136	73			1336	433			766	1469			106	424			230	515
	43	131	71			536	460			611	1417			83	421			152	628
	46	101	87			537	402			469	1587			54	565			67	628
	47	196	50			724	442			551	1316			72	624			89	657
	35	155	43			658	532			381	1482			53	588			60	673
	17	101	37			780	412			274	1308			75	614			82	647
	36	97	41			670	508			808	1284			170	622			257	703
	61	145	64			646	368			306	1420			202	538			269	600
	36	124	55			676	520			254	1297			127	543			306	563
	20	176	54			634	534			418	1403			64	497			230	758
		105	56			616	525				1373			57	701			388	393
		150	35			947	546				1516			174	547			295	791
		181	37			604	527				1418			182				315	673
		181	50			525	895				1404			176	588			397	422
		152	61			536	758				1474			171	381			116	793
		202	41			593	360				1520			149	666			361	476
		157	44			597	537				1586			167	626			451	557
		286	58			773					1730			109	585			179	350
		234				564					1200			141	482			159	573
		170				520					1248			161	659			229	584
		146				652					1826			149	578			151	528
		225				562					1638			132	622			174	750
		161				720					1294			151	768			499	682
		143				522					1838			159	635			298	592
		220				522					1652			194	638			156	446
		183				672					1385			150	604			32	535
		208												93	574			80	430
		223												109	586			157	407
		231												150	222			517	408
		157												750	399			166	499
		250												167	514			126	640
		191												197	619			67	781
		172												232	778			186	333
		80												76	568			94	529
		177												182	617			94	604
		204												165	858			359	559
		171												212	669			148	568
														142	655			167	457
														104	682			181	525
														93	827			64	413
														101	765			195	585
														133	705			153	642
														168	704			326	570
														149	795			51	627
														160	668			44	265
														133	660			50	705
														113				73	533
														83	874			171	483
														129	807			333	440
														126	734			287	296
														87	691			123	523
														77				95	231
														91	545			64	155
														81	552			133	180
														130	595			187	129
														193	464			110	488
														214	685			121	480
														120	842			176	323
														52	685			200	457
														165	891			153	499
														148	781			528	499
														188	815			139	566
														188	872			220	486
														231	849			144	545
														185	747			31	376
														88	664			152	347
														122	712			108	473
														198	935			52	570
														126	689			110	421
														167	704			211	598
														328	912			74	439
														206	644			192	556
														210	808			93	457
														53	806			82	697
														160	400			191	419
														199	740			64	349
														256	555			291	340
														174	658			42	484
														171	634			112	451
														98	680				340
														244	547				546
															803				235
															577				219
															525				360
															615				480
															727				401
															534				84
															425				262
															493				204
															638				161
															567				169
															556				122
															442				269
															483				311
															629				151
															502				392
															640				60
															408				482
															702				473
															600				478
															791				389
															654				54
															291				408
															576				403
															686				488
															896				83
															390				430
															723				261
															574				286
															563				126
															517				323
															603				160
															190				519
															716				541
															798				92
															334				258
															526				495
															742				276
															638				426
															854				689
															896				118
															468				458
															679				428
															772				201
															331				264
															512				70
															180				257
															638				478
															757				388
															684				535
															873				409
															827				467
															694				426
															256				96
															225				391
															595				39
															98				72
															123				270
															66				256
															519				533
															897
Average	48.0339	155.488	81.2687		527.548	826.787	662.409		40.1	504.831	1375.89		79.8621	148.708	592.62		42.9444	192.859	447.37
T-test		1.41876e-34	4.44821e-20			1.21584e-06	0.000666503			2.403e-28	2.66046e-46			5.68886e-06	2.99495e-88			6.92322e-09	4.56136e-37

## Sheet: Fig 6F
	Rod proteins quantification in human testes
	CETN1 Quantification				POC5 Quantification				POC1B ab1 quantification				POC1B ab2 quantification								FAM161A Quantification
	SG/SC	RS	ES		SG/SC	RS	ES		SG/SC	RS	ES		SG/SC	RS	ES						SG/SC	RS	ES
					97	124	131		10	317	2143
	142	270	303		73	117	218		12	586	2017		394	264	822		131.333	88	274		747	964	3358		149.4	192.8	671.6
	232	154	236		126	161	134		15	394	2281		304	416	765		101.333	138.667	255		920	1200	3181		184	240	636.2
	236	270	297		109	139	113		17	303	2227		338	335	749		112.667	111.667	249.667		881	740	3038		176.2	148	607.6
	166	191	268		142	148	140		21	325	2456		239	236	716		79.6667	78.6667	238.667		359	580	3297		71.8	116	659.4
	208	336	311		113	141	106		29	838	2486		194	285	624		64.6667	95	208		1054	602	2793		210.8	120.4	558.6
	152	261	262		51	136	143		16	735	2021		328	453	801		109.333	151	267		861	2201	3433		172.2	440.2	686.6
	265	149	228		102	108	171		13	680	2147		68	465	777		22.6667	155	259		450	2150	2900		90	430	580
	133	240	298		118	121	156		19	568	1899		101	193	783		33.6667	64.3333	261		557	596	4073		111.4	119.2	814.6
	135	274	282		127	110	115		21	230	2004		52	383	557		17.3333	127.667	185.667		886	847	2848		177.2	169.4	569.6
	204	264	241		91	132	127		31	311	2291		88	244	686		29.3333	81.3333	228.667		663	703	2873		132.6	140.6	574.6
	265	241	289		110	113	127		20	522	2007		34	401	618		11.3333	133.667	206		718	1129	2865		143.6	225.8	573
	253	271	262		74	97	173		21	383	2030		364	199	657		121.333	66.3333	219		780	740	2559		156	148	511.8
	218	259	208		67	143	161		13	586	2405		117	290	854		39	96.6667	284.667		1044	602	2679		208.8	120.4	535.8
	147	222	305		63	116	151		13	397	2205		145	229	649		48.3333	76.3333	216.333		828	629	3159		165.6	125.8	631.8
	147	178	214		121	116	145		19	289	1927		382	374	785		127.333	124.667	261.667		479	666	3111		95.8	133.2	622.2
	204	145	282		30	125	164		21	762	1875		467	642	791		155.667	214	263.667		147	1226	1684		29.4	245.2	336.8
	251	190	140		88	90	127		23	747	2539		263	387	851		87.6667	129	283.667		805	1485	2814		161	297	562.8
	161	288	264		110	130	129		12	397	2130		237	506	816		79	168.667	272		806	815	3121		161.2	163	624.2
	173	187	127		71	109	120		34	301	2153		457	270	730		152.333	90	243.333		1403	1064	2871		280.6	212.8	574.2
	137	304	146		119	156	156		26	454	1888		273	263	984		91	87.6667	328		382	750	2145		76.4	150	429
	257	212	271		59	111	139		21	581	2161		227	382	569		75.6667	127.333	189.667		1107	1059	1433		221.4	211.8	286.6
	101	451	94		78	87	146		20	385	2127		203	656	664		67.6667	218.667	221.333		1057	1748	1651		211.4	349.6	330.2
	212	417	179		33	99	138		12	113	1524		179	363	481		59.6667	121	160.333		1063	405	1584		212.6	81	316.8
	268	459	171		38	101	190		14	465	1811		157	370	355		52.3333	123.333	118.333		1639	748	1216		327.8	149.6	243.2
	271	208	188		80	89	83		19	327	1747		114	452	669		38	150.667	223		1341	800	2380		268.2	160	476
	211	283	271		51	102	141		17	790	1413		130	606	490		43.3333	202	163.333		992	1259	1249		198.4	251.8	249.8
	134	304	141		62	84	281		21	611	1477		192	296	1003		64	98.6667	334.333		1183	575	2144		236.6	115	428.8
	88	181	204		64	104	119		23	358	1699		139	461	869		46.3333	153.667	289.667		1007	728	1346		201.4	145.6	269.2
	87	234	227		48	95	100		17	625	1389		175	681	437		58.3333	227	145.667		791	1187	1494		158.2	237.4	298.8
	143	187	170		88	106	92		20	581	1345		102	759	767		34	253	255.667		429	2192	2195		85.8	438.4	439
	51	149	182		104	88	77		21	295	1604		47	557	543		15.6667	185.667	181		1461	978	2204		292.2	195.6	440.8
	103	281	276		73	118	121			121	1405		58	549	323		19.3333	183	107.667		1391	952	994		278.2	190.4	198.8
		228	255		38	82	128			232	1319		158	547	700		52.6667	182.333	233.333		1846	972	1519		369.2	194.4	303.8
		153	294		48	143	101			140	1519		79	516	513		26.3333	172	171		1607	1261	1927		321.4	252.2	385.4
		293	206		42	112	114			337	1656		324	497	845		108	165.667	281.667		1698	1336	1927		339.6	267.2	385.4
		201	284			82	110			531	1516		575	721	669		191.667	240.333	223		1112	1183	2008		222.4	236.6	401.6
		186	149			88	107			325	1963		254	491	682		84.6667	163.667	227.333		1140	1112	1808		228	222.4	361.6
		217	150			100	90			225	1813		452	208	538		150.667	69.3333	179.333		1095	1064	1627		219	212.8	325.4
		194	106			80	114			469	3065		132	461	563		44	153.667	187.667		1497	774	1996		299.4	154.8	399.2
		215	89			73	130			343	1344		137	709	680		45.6667	236.333	226.667		2228	865	2108		445.6	173	421.6
		170	68			90	103			313	1623		97	818	616		32.3333	272.667	205.333		1665	1168	2007		333	233.6	401.4
		185	118			98	83			351	863		471	776	703		157	258.667	234.333		1567	1379	1968		313.4	275.8	393.6
		237	95			120	98			391	872		152	784	457		50.6667	261.333	152.333		1518	929	1522		303.6	185.8	304.4
		251	131			88	80			420	1104		169	792	478		56.3333	264	159.333		1310	1182	1519		262	236.4	303.8
		250	173			104	34			305	1074		105	548	703		35	182.667	234.333		1898	1151	1821		379.6	230.2	364.2
		234	255			95	84			113	1173		615	737	655		205	245.667	218.333		1938	897	2350		387.6	179.4	470
		210	98			103	69			202	884		206	649	720		68.6667	216.333	240		802	743	1978		160.4	148.6	395.6
		159	144			80	117			278	1151		141	784	843		47	261.333	281		1828	1070	1754		365.6	214	350.8
		214	89			103	89			800	1167		266	806	471		88.6667	268.667	157		2564	1497	1211		512.8	299.4	242.2
		166	100			107	116			243	1327		135	595	513		45	198.333	171		2297	1038	1401		459.4	207.6	280.2
		284	148			91	96				1073		1477	194	674		492.333	64.6667	224.667		2091	675	967		418.2	135	193.4
		244	120			95	92				1142		387	382	877		129	127.333	292.333			1020	2273			204	454.6
		222	94			112	77				1099		162	806	1018		54	268.667	339.333			1506	1766			301.2	353.2
		199	89			85	93				919			700	547			233.333	182.333			980	1658			196	331.6
		220	186			101	74				997			738	768			246	256			821	1659			164.2	331.8
		293	159			132	86				805			733	996			244.333	332			1542	1782			308.4	356.4
		216	82			86	77				1189			1306	783			435.333	261			1683	1984			336.6	396.8
		231	222			82	97				948			615	868			205	289.333			1005	1761			201	352.2
		272	271			98	54				919			265	834			88.3333	278			885	1673			177	334.6
		166	181			78	67				775			715	559			238.333	186.333			698	1696			139.6	339.2
		252	222			86	40				1076			930	525			310	175			1056	1688			211.2	337.6
		222	103			138	67				596			1033	637			344.333	212.333			986	1340			197.2	268
		285	176				91				653			828	680			276	226.667			1000	2814			200	562.8
		192	55				72				790			1010	1003			336.667	334.333			1142	3212			228.4	642.4
		230	147				105				725			1154	1182			384.667	394			1362	3705			272.4	741
		229	115				68				846			1311	793			437	264.333			1826	1937			365.2	387.4
			117				71				598			642	1124			214	374.667			931	2805			186.2	561
			142				141				1019			684	701			228	233.667			816	2428			163.2	485.6
			99				45				914			733	1014			244.333	338			996	3182			199.2	636.4
			143				111				754			746	1360			248.667	453.333			1090	3493			218	698.6
							43				889			580	838			193.333	279.333			993	2248			198.6	449.6
							95				779			995	810			331.667	270			2762	2561			552.4	512.2
							95				814			604	903			201.333	301			783	3317			156.6	663.4
							42							766	1599			255.333	533			1031	4927			206.2	985.4
							35							693	965			231	321.667			1113	3484			222.6	696.8
							51							971	1275			323.667	425			1665	2600			333	520
														1247	1519			415.667	506.333			3210	2891			642	578.2
														1313	1210			437.667	403.333			3198	1949			639.6	389.8
														1167	932			389	310.667			2948	1846			589.6	369.2
														644	1150			214.667	383.333			920	3176			184	635.2
														1008	1093			336	364.333			1312	3463			262.4	692.6
														1081	1155			360.333	385			1380	3731			276	746.2
															998				332.667				2768				553.6
															1118				372.667				3460				692
															1104				368				3344				668.8
															703				234.333				2338				467.6
															1000				333.333				2707				541.4
															1081				360.333				3353				670.6
															818				272.667				2057				411.4
															925				308.333				3346				669.2
															888				296				2578				515.6
															1196				398.667				2825				565
															611				203.667				2163				432.6
															1167				389				2948				589.6
															1352				450.667				2881				576.2
															1432				477.333				3008				601.6
															1279				426.333				2983				596.6
															1585				528.333				2603				520.6
															1199				399.667				3052				610.4
															1401				467				2918				583.6
															899				299.667				2803				560.6
															1419				473				2490				498
															1688				562.667				2203				440.6
Average	179.844	236.061	185.886		80.3143	106.839	108.618		19.3871	421.56	1485.51						82.1509	207.317	284.107						235.027	232.38	485.412
T-test		7.56838e-05	3.98854e-05			2.23984e-06	0.758853			1.98221e-19	4.37204e-24							3.02609e-13	2.10059e-07							0.893738	9.70217e-27

## Sheet: Fig 7B
	Rod proteins quantification in PO mice testes
	CETN1 Quantification				POC5 Quantification					POC1B ab2 quantification				FAM161A Quantificaion
	SG/SC (Sg)	RS	ES		SG/SC (Sg)	RS	ES			SG/SC (Sg)	RS	ES		SG/SC (sg)	RS	ES
	274	660	707		933	977	592			81	409	626		91	409	485
	477	647	581		924	478	652			88	447	597		80	265	235
	524	654	629		887	869	555			91	265	511		90	482	235
	454	502	622		823	865	720			100	475	672		105	260	339
	516	497	544		918	702	629			102	482	464		120	315	398
	419	452	345		978	719	723			107	323	621		121	188	315
	489	798	759		954	804	790			201	260	775		70	251	330
	501	606	567		980	701	545			143	628	471		75	157	385
	541	685	799		893	735	582			120	315	559		84	240	230
	461	428	698		600	559	568			76	382	436		100	262	520
	585	580	773		696	644	680			80	188	712		150	222	260
	480	783	600		490	369	710			115	472	656		160	109	271
	314	653	568		603	684	624			90	251	432		32	164	358
	558	722	667		510	708	689			97	559	232		49	223	115
	402	767	694		534	789	606			112	157	407		69	242	313
	568	777	523		949	856	724			103	492	208		99	159	322
	347	613	782		852	584	585			150	240	595		108	263	434
	324	773	612		972	806	503			160	454	252		109	323	487
	466	706	490		863	779	386			87	262	335		200	325	519
	342	685	726		670	838	622			78	539	486		92	229	553
	475	621	533		626	848	594			59	222	638		78	252	387
	639	684	592		588	829	589			101	502	715		91	207	378
	587	536	759		638	509	631			123	109	608		83	204	320
	569	603	519		583	577	677			131	479	470			302	457
	543	624	688		685	742	658			105	164	624			321	317
	396	714	529		614	666	504				505	549			195	288
	556	553	526		705	613	668				223	594			569	694
	548	493	661		617	584	505				312	475			505	420
	361	594	528		543	686	533				242	745			553	350
	409	469	447		905	682	611				474	638			521	496
	647	706	579		313	583	492				159	1131			526	684
	675	805	553		417	903	594				257	1165			412	657
	509	780	445		476	717	678				263	1009			396	567
	563	474	710		448	934	526				360	1008			528	657
	655	743	479		666	716	507				323	1176			661	656
	493	762	414		584	754	696				554	948			307	746
	368	903	625		558	675	658				325	1317			567	776
	432	599	419		521	570	421				309	1353			494	778
	652	405	299		503	735	574				229	2172			390	862
	685	522	567		528	663	513				518	982			465	446
	670	692	529		629	534	560				252	1745			218	862
	681	565	442		394	554	649				351	1139			411	575
	626	671	838		304	732	698				207	856			427	630
	695	609	922		304	464	646				289	1020			494	708
	578	457	675		269	346	655				204	1145			490	760
	693	593	499		391	431	665				642	1895			487	1095
	375	601	692		564	337	774				302	1657			405	1110
	519	576	567		428	326	555				621	1148			426	806
	508	635	503		485	337	657				321	1658			419	779
	666	804	959		509	412	690				386	1092			432	603
	564	835	598		705	357	658				195	869			380	513
	690	668	318		720	310	571				610	872			404	712
	654	471	727		365	325	551				569	1729			427	1081
	596	827	615		483	300	689				505	1176			468	743
	626	1042	788		732	354	525				553	934			235	539
	519	997	784		627	377	588				521	1161				939
	522	832	769		658	356	573				526	1266			464	778
	672	987	519		564	354	665				412	997			350	518
	396	657	795		643	326	643				396	980			419	797
	598	590	465		250	436	722				528	1132			329	594
	621	622	786		271	406	613				661	1072			485	799
	592	974	665		563	477	651				307	1029			175	697
	655	1044	673		267	312	541				567	1218			376	796
	570	982	421		845	340	486				494	1548			469	819
	663	961	818		800	359	626				390	932			336
	654	827	656		494	615	718				465	914			408	517
		964	444		992	322	607				218	1121			437	477
		975	744		695	306	533				411	826			304	745
		151	768			677	756				427	1018			223	535
		894	762			306	737				494	1003			351	614
		688	507			336	635				490	1001			360	562
		982	595			423	571				487	868			428	630
		689	635			344	932				405	1045			393	641
		867	711			317	238				426	992			430	521
		696	759			388	363				419	1422			317	487
		555	618			326	161				432	775			448	740
		807	449			440	215				380	907			610	673
		937	491			396	221				404	1027			214	529
		804	587			524	237				427	926			314	785
		822	589			446	227				468	655			335	503
		792	559			346	210				235	936			334	549
		985	355			399	413				649	934			417	618
		939	516			400	221				505	908			450	531
		719	739			499	196				680	1049				461
		677	629			570	146				549	1407				672
		755	600			350	204				736	896				676
		545	485			356	286				547	1034				595
		767	656			418	238				550	930				661
		809	536			386	237				675	976				629
		411	383			447	148				607	1062				657
		601	517			552	226				668	889				597
		755	727			358	214				733	973				352
		856	765			397	177				555	988				570
		724	673			576	146				623	463				643
		615	459			636	313				609	740				380
		606	757			471	243				641	985				659
		710	733			486	142				595	1036				523
		680	726			344	260				722	851				525
		776	749			349	218				639	890				607
		744	758			517	392				590	832				525
		886	637			456	213				515	1082				799
		661	471			582	258				1006	881				1000
		728	786			533	328				396	1067				526
		749	719			430	277				612	988				878
		840	927			342	349				579	870				543
		505	296			797	263				620	927				684
		793	272			385	256				652	1130				540
		726	740			311	212				576	1086				783
		850	796			392	300									711
		749	341			185	261
		586	684			389	264
		853	650			428	255
		768	510			402	275
		701	742			331	247
		691	784			401	279
		523	589			478	262
		657	638			576	178
		397	638			1042	151
		512	645			1173	267
		760	793			1118	257
		613	646			948	226
		602	980			1161	213
		640	652			1110	145
		553	593			1119	175
		715	696			1177	203
		610	692			942	182
		452	575			977	195
		695	587			945	163
		733	746			897	201
		760	630			1122	152
		682	576			926	186
		757	597			923	176
		590	527			963	299
		609	679			1092	286
		404	665			1176	164
		1671	609			1478	179
		617	563			1266	225
		784	690			1082	218
		828	715			898	212
		771	685			1056	262
		1015	668			995	344
		765	654			1076	216
		788	594			1034	211
		902	632			944	230
		689	692			639	290
		858	530			1105	184
		467	595			994	197
		642	650			971	296
		744	331			1199	188
		723	474			1051	205
		470	673			1036	248
		553	656			861	213
		557	647			662	247
		779	658			907	173
		892	705			977	218
		512	687			1162	261
		582	716			909	220
		427	714			715	193
		649	607			610	153
		437	490			1228	317
		711	554			1200	157
		797	632			1096	218
		447	444			1365	192
		821	592			1036	235
		733	552			1108	242
		704	644			928	175
		774	544			816	209
		641	635			923	233
		674	519			925	219
		613	634			654	250
		494	409			491	246
		535	513			555	290
		457	664			1179	235
		563	562			1215	231
		587	588			620	192
		548	687			670	283
		591	639			871	182
		752	534			877	338
		404	585				300
		434	520				185
		612	652				336
		644	575				294
		720	656				338
		714	779				368
		562	736				250
		611	525				303
		510	511				264
		626	690				199
		533	459				219
		522	668				272
		646	702				238
		733	534				380
		577	409				273
		609	796				253
		666	722				173
		470	187				91
		552	553				212
		651	725				203
		741	522				138
		481	764				199
		847	416				287
		756	458				273
		408	581				179
		500	564				134
		746	518				335
		574	578				304
		758	625				185
		564	516				152
		602	451				242
		476	415				242
		679	666				128
		529	782				397
		556	642				398
		704	547				408
		652	695				416
		574	731				518
		636	621				507
		1695	786				259
		408	739				436
		408	690				440
		570	490				472
		803	579				525
		664	665				572
		622	765				518
		792	630				534
		542	541				506
		781	535				402
		653	536				504
		585	609				420
		630	788				510
		621	563				375
		692	588				375
		631	692				543
		616	556				450
		663	530				470
		526	589				465
		491	558				561
		683	603				418
		773	449				482
		1170	704				523
		640	703				496
		570	572				435
		613	653				443
		543	572				507
		517	689				553
		593	734				600
		493	547				607
		529	531				458
		679	727				519
		543	566				412
		651	721				496
		529	683				464
		543	460				539
		647	483				514
		548	584				446
		641	611				483
		675	699				617
		854	520				626
		807	776				475
		718	592				478
		543	551				541
		558	591				452
		509	598
		672	745
		579	564
		646	635
			723
			523
			621
			696
			612
			718
			654
			764
			600
			706
			631
			604
			606
			573
			510
			687
			678
			452
Average	536.47	671.977	615.38		624.971	679.494	389.332			108	447.731	925.407		98.087	362.951	584.685
T-test		2.08955e-09	6.93872e-06			0.157076	4.7443e-32				1.05397e-18	5.79613e-29			8.57018e-18	1.56828e-16

## Sheet: Fig 7D
	Rod proteins quantification in house mice testes
	CETN1 Quantification								POC5 Quantification				POC1B ab2 quantification				FAM161A Quantificaion
	SG/SC (Sg)	RS	ES						SG/SC (Sg)	RS	ES		SG/SC (Sg)	RS	ES		SG/SC (sg)	RS	ES
	300	691	351		150	345.5	175.5		209	378	151		42	81	86		10	267	283
	250	721	225		125	360.5	112.5		255	286	141		50	85	97		20	271	200
	200	815	340		100	407.5	170		184	353			20	77	173		40	374	171
	380	752	420		190	376	210		203	305	157		21	93	122		51	85	209
	250	779	370		125	389.5	185		225	344	147		30	80	136		20	76	203
	200	710	338		100	355	169		229	463	149		22	98	118		36	97	271
	230	811	378		115	405.5	189		229	391	104		10	137	63		31	62	287
	300	994	301		150	497	150.5		141	284	121		15	82	109		32	45	284
	290	855	246		145	427.5	123		170	303	66		18	72	143		33	33	248
	310	744	327		155	372	163.5		116	383	64		45	110	157		24	32	311
	308	724	336		154	362	168		142	305	84		32	121	127		50	64	333
	447	712	306		223.5	356	153		235	284	84		26	142	167		35	37	395
	428	896	278		214	448	139		86	386	71		26	119	129		52	21	180
	404	635	388		202	317.5	194		77	333	82		22	70	122		21	50	256
	315	527	413		157.5	263.5	206.5		117	277	64		31	115	141		27	67	185
	397	745	406		198.5	372.5	203		57	288	65		37	69	102		23	56	184
	630	658	305		315	329	152.5		65	342	62		38	153	62		40	76	237
	580	661	311		290	330.5	155.5		76	317	85		22	134	168		43	78	272
	552	641	363		276	320.5	181.5		66	330	78		39	152	153		28	61	201
	478	593	362		239	296.5	181		105	379	84		32	131	136		39	59	231
	422	871	407		211	435.5	203.5		113	319	84		40	159	104		50	163	324
	614	819	501		307	409.5	250.5		98	362	54		45	129	136		60	25	196
	658	666	361		329	333	180.5		122	371	81		41	91	72		80	25	269
	586	781	396		293	390.5	198		105	298	67		50	78	160		92	37	314
	596	809	569		298	404.5	284.5		100	338	89		67	113	211		89	81	287
	552	719	608		276	359.5	304		101	370	82			112	123		45	94	267
	544	640	347		272	320	173.5		125	351	78			72	70			75	273
	628	545	461		314	272.5	230.5		88	319	82			124	63			61	229
	613	557	271		306.5	278.5	135.5		226	305	94			139	113			99	319
		618	370			309	185		168	228	74			153	97			34	310
		499	373			249.5	186.5		258	286	41			117	158			402	235
		577	364			288.5	182		154	254	72			133	157			327	259
		534	357			267	178.5		193	249	51			104	62			46	216
		564	260			282	130		106	257	56			122	68			29	216
		610	336			305	168		124	265	50			108	138			48	302
		675	314			337.5	157		184	251	90			90	167			54	224
		673	353			336.5	176.5		156	219	55			100	177			43	37
		672	349			336	174.5		99	186	65			103	133			64	165
		827	348			413.5	174		178	187	78			130	112			36	52
		800	371			400	185.5		129	250	60			150	145			85	74
		910	399			455	199.5		146	192	75			135	31			59	186
		888				444			128	250	67			88	164			46	231
		808				404			144	217	69			92	158			32	209
		795				397.5			135	221	73			74	159			36	173
		845				422.5			112	237	47			84	117			33	30
		811				405.5			180	228	221			92	77			41	174
		893				446.5			123	134	102			20	61			69	228
		552				276			40	99	107			46	75			64	205
		731				365.5			107	104	128			130	108			46	309
		655				327.5			48	119	126			90	134			47	157
		702				351			137	133	225			109	155			45	198
		782				391			97	122	163			108	162			177	368
		692				346			100	107	113			104	55			41	232
		794				397			166	123	127			175	75			16	266
		770				385			146	103	200			164	137			373	324
		636				318			75	99	161				91			45	249
		717				358.5			43	107	186			188	146			252	275
		558				279			50	131	195			188	156			244	164
		719				359.5			54	120	157			156	108			222	215
		813				406.5			71	108	146			165	138			223	247
		850				425			49	167	212			147	211			251	167
		819				409.5			219	112	177			166	120			349	220
		882				441			190	145	168			205	232			223	187
		833				416.5			145	123				182	114			306	226
		921				460.5			150	113	168			165	113			323	168
		674				337			130	104	163			196	136			213	230
		707				353.5			99	104	168			157	101			328	267
		828				414			97	142	176			194	158			270	241
		746				373			90	104	139			131	117			261	213
		689				344.5			57	100	123			173	148			208	168
		675				337.5			68	99	156			165	190			279	129
		681				340.5			87	108				146	107			182	201
		862				431			99	114	135			132	116			309	149
		768				384			99	128	154			123	160			229	109
		574				287			79	142	121			240	165			273	294
		513				256.5			64	96	153			207	304			343	188
		657				328.5			84	118	171			133	234			332	165
		734				367			64	105	166			160	206			263	222
		902				451			97	134	162			157	161			308	114
		575				287.5			34	93	192			165	135			268	332
		698				349			77	103	144			194	184			238	275
		662				331			99	104	129			197	137			258	235
		733				366.5			58	124	147			205	168			188	200
		657				328.5			22	98	122			226	107			289	131
		736				368			69	96	86			167	71			368	126
		980				490			59	154	107			147	129			162	168
		859				429.5			59	109	124			157	263			439	128
		809				404.5			67	112	140			208	63			329	354
									59	111	130			190	109			222	162
									92	105	152			184	99			295	154
									98	109	96			230	138			254	218
									88	110	159			207	122			299	148
									94	101	109			321	251			278	126
									93	133	179			240	194			293	284
									153	128	162			214	227			386	95
									191	103	119			245	156			370	150
									188	109				230	182			344	169
									220	148	137			228	283			145	163
									181	146				237	198			289	184
									151	133				197	246			231	190
									160	145				175	293			266	197
									189	105				259	130			191	172
									185	110				202	185			253	185
									188	163				220	184			181	174
									168	165				222	155			246	165
									233	135				205	131			197	194
									171	151				159	210			253	107
									121	135				205	175			103	180
									108	143				242	254			110	191
									188	100				183	208			176	126
									151	149				216	220			197	212
									139	166				232	195			162	137
									148	163				289	181			165	180
									176	164				188	184			199	193
									201	167				140	188			112	163
									88	148				216	171			165	170
									109	170				212	249			260	144
									155	207				198	251			302	187
									137	142				202	259			148	145
									120	135				137	245			147	147
									106	105				199	204			211	219
									114	199				201	220			231	146
									132	165				258	199			189	187
									148	120				212	209			221	142
									125	206				255	196			286	160
									159	228				194	235			195	131
									180	118				188	231			256	123
									200	157				179	114			122	182
									244	183				225	226			127	164
									160	229				174	212			263	171
									106	195				186	270			280	118
									111	267				163	248			173	162
									169	142				185	224			244	159
									99	211				203	211			528	131
									120	183				223	146			249	107
									133	263				222	129			264	150
										199				242	279			239	133
										225					265			180	216
										225					276			226	256
										182					200			193	211
										218					209			226	208
										226					175			213	185
										210					230			193	198
										236					192			225	191
										195								237	263
										232								259	238
										194								213	221
										185								204	217
										190								211	217
										160								166	154
										188								239	221
										163								248	149
										124								246	204
										142								540	190
										175								187	218
										118								219	212
										176								258	248
										178								229	269
										136								245	216
										157								295	215
										204								348	203
										131								357	222
										123								390	285
										174								222	237
										195								223	216
										160								168	227
																		225	280
																		249	210
																		200	231
																		193	238
																		209	207
																		235	214
																		160	186
																		159	246
																		272	171
																		305	243
																		223	195
																		228	160
																		193	174
																		261	220
																		196	137
																		206	369
																		273	284
																		438	201
																		223	198
																		147	90
																		140	106
																		234	151
																		257	225
																			321
																			195
																			224
																			193
																			213
																			209
																			197
																			185
																			138
Average	429.724	729.716	362.902		214.862	364.858	181.451		128.5	189.108	118.043		32.84	160.551	159.771		41.1923	197.577	204.399
T-test		1.00392e-20	4.63409e-39			1.00392e-20	4.63409e-39			1.97946e-12	4.41643e-13			2.77124e-22	0.908992			2.53608e-12	0.438428

[truncated: 19 more sheets: Fig 7E, Supplementary Figure2 gels, Supplementary Figure 3b, Supplementary Table 2, Supplementary Figure 3d, Supplementary Figure 4b, Supplementary Figure 4d, Supplementary Figure 5a, Supplementary Figure 5b, Supplementary figure 5c, Supplementary Figure 6b, Supplementary Figure 8, Supplementary Figure 9d, Supplementary Figure 11, Supplementary Figure 12, Supplementary Figure 13b, Supplementary Figure 13c, Supplementary Figure 13d, Supplementary Figure 15]
